# Supplementary material for: Involvement of BCR::ABL1 in laminin adhesion of Philadelphia chromosome‐positive acute lymphoblastic leukemia through upregulation of integrin α6
Source: Cancer Rep (Hoboken). 2024 Apr 5;7(4):e2034. doi: 10.1002/cnr2.2034 (PMC10995707; doi:10.1002/cnr2.2034)
Supplement: Supplementary file 1 — Figure S1. High CD49f expression levels in Ph‐positive ALL. Comparison of cell surface CD49f expression (%; vertical axis) levels in Ph‐positive ALL cell lines with those in each of 6 representative translocations among 87 BCP‐ALL cell lines. The p‐value in the Mann–Whitney analysis is indicated at the top when significant. Figure S2. Correlation between gene and cell surface expression levels of CD49f. Correlation between gene (horizontal axis) and cell surface expression (%; vertical axis) levels of CD49f in 27 BCP‐ALL cell lines, including 6 Ph‐positive ALL cell lines (red circles). The correlation coefficient is indicated at the top. Figure S3. CD29 and CD104 gene expression levels in Ph‐positive ALL samples. (A and B) Association of representative chromosomal abnormalities with CD29 gene expression (vertical axis) levels in childhood BCP‐ALL samples of the NOPHO (A) and St. Jude (B) cohorts. (C and D) Association of representative chromosomal abnormalities with CD104 gene expression (vertical axis) levels in childhood BCP‐ALL samples of the NOPHO (C) and St. Jude (D) cohorts. Figure S4. Laminin adhesion of Ph‐positive ALL cell lines. Images of three Ph‐positive ALL cell lines (KOPN30bi, KOPN55bi, KOPN66bi) attached to laminin‐uncoated (−) (upper panel) or laminin‐coated (+) (lower panel) plates after DAPI staining. Figure S5. Experimental workflow of blocking assay of laminin adhesion by specific antibodies. Figure S6. Laminin‐adhesion of Ph‐positive ALL cell lines through the CD49f‐CD29 heterodimer. Effects of anti‐CD49f (A and B), anti‐CD29 (C and D), and anti‐CD104 (E and F) blocking antibodies or isotype IgG (A, C, andE). Images of three Ph‐positive ALL cell lines attached to laminin‐uncoated (−) or laminin‐coated (+) plates after DAPI staining. (B, D, and F) Comparison of numbers of attached cell nuclei on laminin‐uncoated (−) or laminin‐coated (+) plates. The vertical axis indicates number of attached cell nuclei. The p‐value in the paired t‐test is indic [file CNR2-7-e2034-s001.zip]

Archive with 26 entries (26 files):
- Figure S1.jpg
- Figure S10A.jpg
- Figure S10B.jpg
- Figure S11.jpg
- Figure S12A.jpg
- Figure S12B.jpg
- Figure S13A.jpg
- Figure S13B.jpg
- Figure S14.jpg
- Figure S2.pdf
- Figure S3A.jpg
- Figure S3B.jpg
- Figure S3C.jpg
- Figure S3D.jpg
- Figure S4.jpg
- Figure S5.jpg
- Figure S6A.jpg
- Figure S6B.jpg
- Figure S6C.jpg
- Figure S6D.jpg
- Figure S6E.jpg
- Figure S6F revision.pdf
- Figure S7.jpg
- Figure S8.jpg
- Figure S9A.jpg
- Figure S9B.jpg
